# Supplementary material for: Background Values of Soil Heavy Metals in the Huang-Huai-Hai Plain in Henan Province, China
Source: Toxics. 2025 Jan 26;13(2):93. doi: 10.3390/toxics13020093 (PMC11860217; doi:10.3390/toxics13020093)
Supplement: Supplementary file 1 [file toxics-13-00093-s001.zip]

Archive with 1 entries (1 files):
- toxics-3402988-supplementary.pdf
